# Supplementary material for: Silver Nanoparticle–Antibiotic Combinations: A Strategy to Overcome Bacterial Resistance in Escherichia coli, Salmonella Enteritidis and Staphylococcus aureus
Source: Antibiotics (Basel). 2025 Sep 24;14(10):960. doi: 10.3390/antibiotics14100960 (PMC12562104; doi:10.3390/antibiotics14100960)
Supplement: Supplementary file 1 [file antibiotics-14-00960-s001.zip]

Archive with 1 entries (1 files):
- antibiotics-3875951-supplementary.pdf
